# Supplementary material for: The Impact of Seasonal Changes on Thyroxine and Thyroid-Stimulating Hormone in Newborns
Source: Int J Neonatal Screen. 2021 Feb 3;7(1):8. doi: 10.3390/ijns7010008 (PMC7930942; doi:10.3390/ijns7010008)
Supplement: Supplementary file 1 [file IJNS-07-00008-s001.zip]

Archive with 2 entries (2 files):
- Supplemental Figure 1 - 2.1.21.PNG
- Supplementarl Figure 2.PNG
